# Supplementary material for: Integrated multi-omics investigation revealed the importance of phenylpropanoid metabolism in the defense response of Lilium regale Wilson to fusarium wilt
Source: Hortic Res. 2024 May 20;11(7):uhae140. doi: 10.1093/hr/uhae140 (PMC11233880; doi:10.1093/hr/uhae140)
Supplement: Web_Material_uhae140 [file web_material_uhae140.zip]

Archive with 6 entries (6 files):
- Dynamic fig 1.gif
- Dynamic fig 2.gif
- Dynamic fig 3.gif
- Fig S1.tif
- Fig S2.tif
- Supplementary data.docx
